# Supplementary material for: MicroRNA-29a Manifests Multifaceted Features to Intensify Radiosensitivity, Escalate Apoptosis, and Revoke Cell Migration for Palliating Radioresistance-Enhanced Cervical Cancer Progression
Source: Int J Mol Sci. 2022 May 15;23(10):5524. doi: 10.3390/ijms23105524 (PMC9141925; doi:10.3390/ijms23105524)
Supplement: Supplementary file 1 [file ijms-23-05524-s001.zip]

Archive with 1 entries (1 files):
- ijms-1685049-supplementary.pdf
